# Supplementary material for: Mammals Preferred: Reassortment of Batai and Bunyamwera orthobunyavirus Occurs in Mammalian but Not Insect Cells
Source: Viruses. 2021 Aug 27;13(9):1702. doi: 10.3390/v13091702 (PMC8473249; doi:10.3390/v13091702)
Supplement: Supplementary file 1 [file viruses-13-01702-s001.zip]

Archive with 1 entries (1 files):
- viruses-1313991-supplementary.pdf
